# Supplementary material for: US-derived Pediatric Kidney Length and Volume Percentiles by Age: A Big Data Approach
Source: Radiol Artif Intell. 2025 Nov 19;8(1):e250056. doi: 10.1148/ryai.250056 (PMC12853003; doi:10.1148/ryai.250056)
Supplement: Conflicts of Interest [file ryai250056coi.zip]

Archive with 13 entries (13 files):
- 549572095_125172594_1761232036899.pdf
- 527187185_87450216_1746213574248.pdf
- 527187187_113705783_1746622949707.pdf
- 527187189_125171564_1746644801720.pdf
- 527187199_93697920_1746239604097.pdf
- 527187200_102822060_1746461762109.pdf
- 527187202_54230035_1746648486388.pdf
- 527187203_125172204_1746644829317.pdf
- 527187205_125172551_1746404905703.pdf
- 527187208_125172623_1746303933611.pdf
- 527187209_61302854_1746211540554.pdf
- 549572080_125171807_1761231619793.pdf
- 549572092_125172411_1761593476206.pdf
